# Supplementary material for: Measuring Myotonia: Normative Values and Comparison with Myotonic Dystrophy Type 1
Source: Neurol Int. 2025 Jul 31;17(8):118. doi: 10.3390/neurolint17080118 (PMC12389102; doi:10.3390/neurolint17080118)
Supplement: Supplementary file 1 [file neurolint-17-00118-s001.zip]

Archive with 1 entries (1 files):
- neurolint-3653002-supplementary.pdf
